# Supplementary material for: Admission NT-proBNP as a Prognostic Biomarker for Ventilator Weaning Failure: Implications for Tracheostomy Timing
Source: Biomedicines. 2026 Apr 17;14(4):916. doi: 10.3390/biomedicines14040916 (PMC13113426; doi:10.3390/biomedicines14040916)
Supplement: Supplementary file 1 [file biomedicines-14-00916-s001.zip]

Archive with 2 entries (2 files):
- Supplementary Figure 1.tiff
- Supplementary Tables.pdf
